# Supplementary material for: Recent Advancements and Strategies for Overcoming the Blood–Brain Barrier Using Albumin-Based Drug Delivery Systems to Treat Brain Cancer, with a Focus on Glioblastoma
Source: Polymers (Basel). 2023 Oct 2;15(19):3969. doi: 10.3390/polym15193969 (PMC10575401; doi:10.3390/polym15193969)
Supplement: Supplementary file 1 [file polymers-15-03969-s001.zip]

Archive with 1 entries (1 files):
- polymers-2584848-supplementary.pdf
